# Supplementary material for: Postmenopause as a key factor in the composition of the Endometrial Cancer Microbiome (ECbiome)
Source: Sci Rep. 2019 Dec 16;9:19213. doi: 10.1038/s41598-019-55720-8 (PMC6915778; doi:10.1038/s41598-019-55720-8)
Supplement: Supplementary file 2 — Supplemental Table S11 [file 41598_2019_55720_MOESM2_ESM.xlsx]

## Sheet: abund
	UM033	UM060	UM075	UM082	UM084	UM092	UM093	UM095	UM096	UM097	UM101	UM102	UM103	UM104	UM105	UM106	UM109	UM110	UM113	UM114/405	UM115	UM116	UM118	UM119	UM120	UM121	UM123	UM124	UM126	UM308	UM309	UM327	UM328	UM346	UM348	UM351	UM355	UM357	UM359	UM364	UM366	UM367	UM375	UM378	UM381	UM382	UM383	UM384	UM385
OTUID	Benign	Benign	Benign	Benign	Benign	Benign	Benign	Benign	Benign	Benign	Benign	Benign	Benign	Benign	Benign	Benign	Benign	Benign	Benign	Benign	Benign	Benign	Benign	Benign	Benign	Benign	Benign	Benign	Benign	Benign	Benign	Benign	Benign	Benign	Benign	Benign	Benign	Benign	Benign	Benign	Benign	Benign	Benign	Benign	Benign	Benign	Benign	Benign	Benign
40	0.000378397	0.00116621	0.0450812	0.0156472	0.000233343	2.35911e-06	0	0.00130079	3.2105e-05	0.000219672	0.00120059	0.000190096	0	0.0057082	0.00580445	0.00139144	0.00746575	0.00246687	0	0.0333317	0	0.00989426	0.00354537	0.0151763	0.0024932	0.00211772	0.002722	0.0033761	0.0101695	2.59974e-05	0	0	0.000296145	0	0.00134594	0.00599424	1.8199e-05	0.00281084	0	0.000395279	0.00251769	0	0.00238956	1.92793e-05	5.22485e-06	5.15044e-05	2.36467e-05	5.44618e-06	0.0336684
28	0	0.000512886	0.0126987	6.94244e-05	0.000460205	0	0	0	0	0.000669477	8.92634e-06	0	0	0.000107973	8.39602e-05	0	0	0.00023818	0	0.000301626	0	0.0069765	0.00363364	0.0138335	3.89563e-05	7.52822e-05	0.00146973	0.00202566	0	0	9.48578e-06	0	1.18458e-05	0	8.77788e-05	0.000311539	5.45971e-05	5.44736e-06	0	0	0.00347033	0	0.000234419	1.92793e-05	0	0	0	5.44618e-06	5.40424e-05
64	0.00729274	0	0.00172434	4.27227e-05	2.59271e-05	0	0	8.61453e-06	0	0.000125527	0.000526654	4.7524e-06	0	0.00617608	0.000134336	3.02486e-05	0.00705554	3.40258e-05	1.21884e-05	0.00434744	0	0	0.00095622	0.0752973	0.0126868	0.0055807	9.7482e-05	0	1.96607e-05	0.000353565	0	0	0	0	0	0	0.000473175	0.00271824	7.39798e-06	9.19253e-06	0.00035724	6.3053e-05	0.000756189	0	0	0	5.91167e-06	0	0.00691742
58	0.00185759	0.00183784	0.000847557	0.0143442	7.77812e-05	0	0	5.16872e-05	8.02626e-06	0	4.46317e-06	0	0	0.000482282	1.11947e-05	0	0.000553778	0.000527399	0	0.000160867	0	0.0317383	0.000308933	0.00154968	0.00516388	0.00178713	0.000352435	0	0.000501347	2.59974e-05	0	2.37133e-05	0	0	5.26673e-05	3.46155e-05	9.09951e-05	0.000343184	0	5.51552e-05	0.0403341	0	3.02476e-05	1.92793e-05	5.22485e-06	0	0	0	0.00145914
231	0	1.22116e-05	0.000160744	0.0298418	6.48176e-06	0	0	0	0	1.04606e-05	0.000124969	4.7524e-06	0	5.03876e-05	0	0	0	0	0	2.41301e-05	0	0.00283937	0.000147111	0.00220687	3.02994e-05	6.87359e-05	0	0	0	0	0	0	0	0	4.09635e-05	0	0	0	7.39798e-06	0.000119503	6.80457e-05	0	7.56189e-06	0	0	0	0	0	0.000432339
5651	0	0.0103921	0.000642974	5.34034e-06	0.000466687	2.35911e-06	0.0202472	0.00492751	0.0111324	0.0111091	0.0106045	0.0141954	0.0106767	0	2.23894e-05	1.00829e-05	1.02551e-05	0.0220827	0.0331891	2.41301e-05	0	8.70974e-06	0.00788514	0.00356588	0	3.27314e-06	0	0	0.000172031	0.00637976	0	0.00404904	0	0	0.0291016	1.73077e-05	1.8199e-05	5.44736e-06	7.39798e-06	0	0.000663446	0.0252212	7.56189e-06	0.0181033	0	0.0158325	0.0258813	0.0213436	0.000162127
6282	0.000103199	0.0570708	0.00349252	6.40841e-05	0.00158155	0.00133054	0.0957021	0.0242327	0.0602772	0.054939	0.0659523	0.0904619	0.0591176	0.000100775	3.35841e-05	3.02486e-05	0.000194848	0.0980452	0.147535	0.000124672	0.000217443	4.35487e-05	0.0366012	0.0204298	0.000138511	0.00011456	5.24903e-05	0	0.00105185	0.0336718	0.000123315	0.0159294	9.47665e-05	2.90719e-05	0.136771	0.000138462	1.8199e-05	0.000577421	0.000162756	0.000744595	0.00360642	0.131024	0.00103598	0.0826698	0.000318716	0.0625058	0.128975	0.0977426	0.000216169
13	0.00230478	6.71637e-05	0.00197276	0	0.00136765	0	0	0.000155061	8.82889e-05	0.0101468	0.00113811	9.98004e-05	6.38557e-06	0.0572475	0.00110268	0.0249753	0.00215358	0.000680515	1.21884e-05	0.0385277	0	0.0561604	0.000970931	0.000206894	0.00802067	0.00782935	0.0153947	0.0712357	0.00721546	9.87901e-05	0	1.18566e-05	0.0205762	0.000188967	0.00114112	0.0050827	3.6398e-05	0.00111126	7.39798e-06	0.000174658	0.000663446	2.10177e-05	0.000952799	0.000453064	0	0	1.18233e-05	1.08924e-05	0.00535019
99	0.000206398	1.22116e-05	0.00052607	0	9.72265e-05	0	0	8.61453e-06	0	0.000460265	0.000102653	0	0	0.00268494	0.000598916	0.0010587	7.1786e-05	8.50644e-05	0	0.0707012	0	0.00318776	8.82664e-05	2.02837e-05	0.000428519	0.000592438	0.000959822	0.0033761	0.000521007	1.0399e-05	0	1.77849e-05	0.0015518	3.63399e-05	0.000187262	0.000478847	0	0.000147079	0	2.75776e-05	0.000272183	0	0.000196609	5.7838e-05	0	0	0	0	0.000270212
16	0.00130719	0.0224082	0.00849018	0.00496118	0.00133524	2.35911e-06	3.26963e-05	0.00105959	0.000353156	0.00312771	0.0148757	0.000171086	2.55423e-05	0.00359192	1.6792e-05	7.05802e-05	0.0105423	0.0033005	6.09422e-05	0.0253809	0	0.131604	0.00489879	0.000933052	0.0120635	0.00717145	0.0661678	0.021607	0.00430077	4.67953e-05	8.5372e-05	0	1.18458e-05	0.000399738	0.000754898	0.112685	0.000345781	0.000114395	0	0	0.0358091	0	0.00378095	0.000106036	5.22485e-06	0	7.68517e-05	0	0.016591
13179	6.87994e-05	0.00145928	0.0012275	0.000432568	9.07447e-05	0	0	8.61453e-05	8.02626e-06	1.04606e-05	0.000241011	0	6.38557e-06	0.000143965	5.59735e-06	0	0.000769136	8.50644e-05	0	0.00239692	0	0.00912781	0.000191244	2.43405e-05	0.000787783	0.000788827	0.000892335	0.00168805	3.93213e-05	0	0	0	0	0	4.68154e-05	0.00191539	0	1.08947e-05	0	0	0.00287493	0	0.000710818	9.63967e-06	0	0	0	0	0.00399914
29	0.0248022	0.00142265	0.0467179	0.000886496	0.00286494	0	0	0.000249821	0.000144473	0.0112974	0.000861392	0.00023762	3.83134e-05	0.00437653	0.0146147	0.0331828	0.000594799	0.000680515	0.00023158	0.000269453	0	0.0164701	0.000514888	0.000689647	0.0360433	0.0138912	0.0010798	0.0266712	0.00190708	0.000525147	0	0.000112638	0.00350636	0.00939022	0.00157417	0.00607501	0.00469535	0.00136729	4.43879e-05	8.27328e-05	0.00379355	4.20354e-05	0.00967166	0.000559101	0	6.18053e-05	0.000242378	2.17847e-05	0.0225897
217	0	0.000488463	0.000949848	0	0.000265752	0	0	0	0	0.000146448	0	0	0	7.19823e-06	2.23894e-05	0	0	0.00011909	0	0.00268649	0	0.00145453	2.94221e-05	0.000409731	0.000458819	0.000533522	7.49861e-05	0	0	0	0	0	0	0	2.34077e-05	5.76924e-06	3.6398e-05	0	0	0	0.00154804	0	2.26857e-05	0	0	0	0	5.44618e-06	0.000540424
105	6.87994e-05	0.000573944	0.00160744	0	0.000317606	2.35911e-06	0	0	7.22364e-05	0.000135988	0.000209769	4.7524e-06	0	7.19823e-05	3.35841e-05	0.000241989	0	0.000289219	0	0.00205508	0	0.00304841	0.000161822	0.0032454	0.00082674	0.000828104	0.000224958	0.0033761	0.000186776	0	0	0	3.55374e-05	0	0.000550081	0.0100962	1.8199e-05	0.000119842	0	0	0.0080294	0	0.000521771	0	0	0	0	0	0.00091872
32	0.00257998	0.00114178	0.00854863	0.00103603	0.00081022	0	8.17408e-06	0.000155061	3.2105e-05	0.00221764	0.000379369	3.80192e-05	0	0.00132447	0.00113066	0.00558592	0.000584543	0.000680515	1.82826e-05	0.00212747	0	0.0382009	0.00157408	0.000657193	0.00662257	0.00359718	0.0021821	0.0317353	0.000909305	7.79922e-05	0	8.89247e-05	0.000390912	0.00050149	0.000573488	0.00327693	0.000873553	0.000550184	0	0.000358509	0.0417461	0	0.00234419	3.85587e-05	0	2.06018e-05	7.094e-05	1.08924e-05	0.00567445
268	0	4.27405e-05	2.92261e-05	0	0	0	0	0	0	0	0.000205306	0	0	7.19823e-06	0	0	5.12757e-05	3.40258e-05	0	5.63036e-05	0	2.61292e-05	2.94221e-05	0.00156996	0.000129854	0.000111287	0	0	0	0	0	0	0	0	7.6075e-05	5.76924e-06	0	0	0	0	6.80457e-05	0	1.51238e-05	0	0	0	0	0	0
19801	0	1.22116e-05	0.0010083	3.73824e-05	8.42629e-05	0	0	0	0	0.000334739	4.46317e-06	0	0	3.59912e-05	2.79867e-05	0	0	6.80515e-05	0	0.000663578	0	0.000444197	0.000205955	0.000304256	0.000506432	0.000697179	2.24958e-05	0.00168805	4.91516e-06	0	0	0	0	0	0.000298448	0.000346155	0.000163791	0	0	0	0.00239861	0	0.000446152	1.92793e-05	0	0	5.91167e-06	0	0.00172936
118	0.00147919	0.000219808	0.00216273	0.0412808	9.72265e-05	0	0	0	8.02626e-06	9.41452e-05	8.92634e-06	1.42572e-05	0	1.43965e-05	7.83629e-05	0.000272238	8.20412e-05	0.000170129	0	0	0	0.00276099	0	0.000701817	0.000917638	0.000163657	7.49861e-06	0	2.45758e-05	0	0	0	0	0	0	0	0	0	0	2.75776e-05	0.0172156	0	6.04952e-05	0	0	0	0	0	0.00405318
236	0	4.27405e-05	0.00169511	0.000218954	5.83359e-05	0	0	0	0	0	0	0	0	2.87929e-05	1.11947e-05	0	0.000174338	0.000102077	0	0.000281518	0	0.000104517	4.41332e-05	0.000279915	0	0	2.24958e-05	0.00101283	0	0	0	0	0	0	0	0.00230193	0	0	0	0	0.0111085	0	6.04952e-05	0	0	0	0	0	0
[truncated: 76 more columns]
